# Supplementary material for: Triphosphate Tunnel Metalloenzyme 2 Acts as a Downstream Factor of ABI4 in ABA-Mediated Seed Germination
Source: Int J Mol Sci. 2023 May 19;24(10):8994. doi: 10.3390/ijms24108994 (PMC10218978; doi:10.3390/ijms24108994)
Supplement: Supplementary file 1 [file ijms-24-08994-s001.zip]

Archive with 1 entries (1 files):
- ijms-2321105-supplementary.pdf
